# Supplementary material for: Reduction Pathway and Temperature-Dependent Decomposition of Epitaxial BiFeO3 Thin Films Under CaH2 Treatment
Source: Materials (Basel). 2026 Mar 26;19(7):1310. doi: 10.3390/ma19071310 (PMC13073558; doi:10.3390/ma19071310)
Supplement: Supplementary file 1 [file materials-19-01310-s001.zip]

Archive with 1 entries (1 files):
- materials-4141132-supplementary.pdf
